# Supplementary material for: A Novel, Apparently Silent Variant in MFSD8 Causes Neuronal Ceroid Lipofuscinosis with Marked Intrafamilial Variability
Source: Int J Mol Sci. 2022 Feb 18;23(4):2271. doi: 10.3390/ijms23042271 (PMC8877174; doi:10.3390/ijms23042271)
Supplement: Supplementary file 1 [file ijms-23-02271-s001.zip]

Archive with 1 entries (1 files):
- ijms-1589060-supplementary.pdf
